# Supplementary material for: A Retrospective Overview of Zika Virus Evolution in the Midwest of Brazil
Source: Microbiol Spectr. 2022 Mar 7;10(2):e00155-22. doi: 10.1128/spectrum.00155-22 (PMC9045127; doi:10.1128/spectrum.00155-22)
Supplement: SUPPLEMENTAL FILE 1 — Supplemental material. Download SPECTRUM00155-22_Supp_1_seq3.xlsx, XLSX file, 0.01 MB [file spectrum00155-22_supp_1_seq3.xlsx]

## Sheet: Sheet1
Table S1. Information of the 23 sequenced samples of ZIKV
Samples_ID	Virus	State	City	Sex	Age	Collection date	CTs	Coverage	Mapped reads	Depth of Coverage	Acession Numbers
LIB8|BC01|GO10|ZIKV|Asian|Goiania|2016-04-20	ZIKV	Goias	Goiania	F	25	2016-04-20	30.0	85	67305	3459.4	OL423647
LIB8|BC02|GO14|ZIKV|Asian|Jatai|2016-04-29	ZIKV	Goias	Jatai	F	21	2016-04-29	26	93.1	61196	3392.7	OL423648
LIB8|BC03|GO15|ZIKV|Asian|Goiania|2016-05-01	ZIKV	Goias	Goiania	F	32	2016-05-01	26	92.1	73711	3474.8	OL423649
LIB8|BC04|GO18|ZIKV|Asian|AparecidadeGoiania|JardimdosBuritis|2016-06-02	ZIKV	Goias	Aparecida de Goiania	F	39	2016-06-02	28	77.2	109118	6684.2	OL423650
LIB8|BC05|GO19|ZIKV|Asian|Goianira|SolardasPaineiras|2016-07-20	ZIKV	Goias	Goianira	M	24	2016-07-20	28	74.1	25155	1441.5	OL423651
LIB8|BC06|GO24|ZIKV|Asian|Goiania|2016-04-01	ZIKV	Goias	Goiania	F	57	2016-04-01	28	70.2	49593	3604	OL423652
LIB8|BC07|GO25|ZIKV|Asian|Goiania|2016-03-31	ZIKV	Goias	Goiania	M	22	2016-03-31	28	82.7	30759	1572.4	OL423653
LIB8|BC08|GO28|ZIKV|Asian|Goiania|2016-04-25	ZIKV	Goias	Goiania	F	45	2016-04-25	25	93.2	72886	3371.9	OL423654
LIB8|BC09|GO30|ZIKV|Asian|Goiania|2016-02-22	ZIKV	Goias	Goiania	M	42	2016-02-22	29	75.5	27154	1636.6	OL423655
LIB8|BC10|GO31|ZIKV|Asian|Goiania|2016-02-22	ZIKV	Goias	Goiania	M	40	2016-02-22	29	82.3	99199	6454.7	OL423656
LIB8|BC11|GO36|ZIKV|Asian|Inhumas|2017-06-01	ZIKV	Goias	Inhumas	F	21	2017-06-01	27	93.1	54484	2568.2	OL423657
LIB8|BC12|GO38|ZIKV|Asian|AparecidadeGoiania|TerraPrometida|2017-11-23	ZIKV	Goias	Aparecida de Goiania	M	27	2017-11-23	27	77.2	35410	1743.6	OL423658
LIB8|BC13|GO39|ZIKV|Asian|AparecidadeGoiania|RosadosVentos|2017-12-07	ZIKV	Goias	Aparecida de Goiania	F	29	2017-12-07	29.3	82	68937	3992.4	OL423659
LIB8|BC14|GO43|ZIKV|Asian|AparecidadeGoiania|PontalSul2|2017-06-30	ZIKV	Goias	Aparecida de Goiania	M	32	2017-06-30	25	93.2	82132	3817.1	OL423660
LIB8|BC15|GO50|ZIKV|Asian|Goiania|2017-01-02	ZIKV	Goias	Goiania	M	45	2017-01-02	28.9	82	30244	1478.7	OL423661
LIB8|BC16|GO52|ZIKV|Asian|Goiania|2017-01-20	ZIKV	Goias	Goiania	M	36	2017-01-20	28	85.4	46106	2232.4	OL423662
LIB8|BC17|GO53|ZIKV|Asian|Goiania|JardimPlanalto|2017-02-23	ZIKV	Goias	Goiania	M	33	2017-02-23	28	75.7	25615	1477.5	OL423663
LIB8|BC18|GO54|ZIKV|Asian|Goiania|JardimPompeia|2017-03-08	ZIKV	Goias	Goiania	F	21	2017-03-08	27	93.1	41735	1928.7	OL423664
LIB8|BC19|GO56|ZIKV|Asian|AparecidadeGoiania|NovaOlinda|2018-04-18	ZIKV	Goias	Aparecida de Goiania	F	20	2018-04-18	30	87.2	56627	2794.7	OL423665
LIB8|BC20|GO57|ZIKV|Asian|AparecidadeGoiania|CandidadeQueiroz|2018-01-26	ZIKV	Goias	Aparecida de Goiania	F	19	2018-01-26	32	56.1	35274	3047.1	OL423666
LIB8|BC21|GO58|ZIKV|Asian|Goiatuba|2018-03-23	ZIKV	Goias	Goiatuba	F	26	2018-03-23	28	87.6	29706	1486.9	OL423667
LIB8|BC22|GO59|ZIKV|Asian|Goiatuba|2018-03-26	ZIKV	Goias	Goiatuba	M	26	2018-03-26	27	84.6	55110	2750.1	OL423668
LIB8|BC23|GO70|ZIKV|Asian|Goiania|2017-03-17	ZIKV	Goias	Goiania	M	29	2017-03-17	29	75.5	51664	2952.2	OL423669
